# Supplementary material for: Mantis Shrimp Locomotion: Coordination and Variation of Hybrid Metachronal Swimming
Source: Integr Org Biol. 2023 Jun 27;5(1):obad019. doi: 10.1093/iob/obad019 (PMC10303694; doi:10.1093/iob/obad019)
Supplement: obad019_Supplemental_Files [file obad019_supplemental_files.zip]

Archive with 3 entries (3 files):
- Revision_SupplementaryMaterials_050123v2.docx
- Video_S1_playback30fps_S0001.mp4
- Video_S2_playback30fps_S0001.mp4
